# Supplementary material for: First two mitochondrial genomes for the order Filobasidiales reveal novel gene rearrangements and intron dynamics of Tremellomycetes
Source: IMA Fungus. 2022 May 2;13:7. doi: 10.1186/s43008-022-00094-2 (PMC9059411; doi:10.1186/s43008-022-00094-2)
Supplement: Supplementary file 1 — Additional file 1: Table S1. Comparison on mitogenomes among 17 species from Agaricomycotina, Pucciniomycotina and Ustilaginomycotina. Table S2. Annotation and characterization of the two Filobasidium mitogenomes. Table S3. Core protein coding gene information of the two Filobasidium species. Table S4. Start and stop codons analysis of 17 species from Agaricomycotina, Pucciniomycotina and Ustilaginomycotina. Table S5. Local BLAST analysis of the Filobasidium mitogenomes against themselves. Table S6. Tandem repeats detected in the mitogenomes of Filobasidium using the online program Tandem Repeats Finder. Table S7. Species, and GenBank accession number used for phylogenetic analysis in this study. [file 43008_2022_94_MOESM1_ESM.xlsx]

## Sheet: Table S1
Table S1 Comparison on mitogenomes among 17 species from Agaricomycotina, Pucciniomycotina and Ustilaginomycotina
Item	Filobasidium wieringae	Filobasidium globisporum	Hannaella oryzae	Tremella fuciformis	Cryptococcus gattii	Cryptococcus neoformans	Cryptococcus amylolentus	Cryptococcus floricola	Trichosporon asahii	Jaminaea angkorensis	Ustilago bromivora	Ustilago maydis	Tilletia indica	Tilletia walkeri	Microbotryum cf. violaceum	Microbotryum lychnidis dioicae	Rhodotorula mucilaginosa
Order	Filobasidiales	Filobasidiales	Tremellales	Tremellales	Tremellales	Tremellales	Tremellales	Tremellales	Trichosporonales	Microstromatales	Ustilaginales	Ustilaginales	Tilletiales	Tilletiales	Microbotryales	Microbotryales	Sporidiobolales
Family	Filobasidiaceae	Filobasidiaceae	Bulleribasidiaceae	Tremellaceae	Cryptococcaceae	Cryptococcaceae	Cryptococcaceae	Cryptococcaceae	Trichosporonaceae	Microstromatales incertae sedis	Ustilaginaceae	Ustilaginaceae	Tilletiaceae	Tilletiaceae	Microbotryaceae	Microbotryaceae	Sporidiobolaceae
Accession number	MW039344	MW039345	MH732752	MF422647	CP025773	AY101381	CP034275	CM016943	JH925097	KC628747	LT558140	DQ157700	DQ993184	EF536375	KC285587	KC285586	MF694646
Genome size (bp)	27861	71783	26444	35058	31189	24874	58415	43380	32567	29999	177540	56814	65147	59352	92107	107808	47023
GC content (%)	38.51	40.32	38.98	37.6	33.42	34.98	31.6	32.35	28.9	32.16	35.99	31.2	28.86	28.79	32.77	33.76	40.43
AT-skew	-0.007	0.016	0.037	-0.029	-0.041	-0.041	-0.042	-0.001	0.011	0.00589623	0.001	0.00552326	-0.0139182	0.01306	-0.0196312	-0.0122264	0.00318952
GC-skew	0.011	-0.042	0.038	-0.03	-0.036	-0.048	-0.019	0.026	0.01	-0.028607	-0.00361211	-0.0121795	-0.020097	0.0191039	-0.0149527	-0.021037	-0.00371012
No. of PCGs (Non-intronic ORFs)	15	22	15	15	15	15	15	16	16	18	42	26	14	34	44	51	31
No. of introns	7	37	8	7	7	2	4	5	4	2	29	12	10	8	16	24	13
Intronic ORFs	0	26	1	5	6	1	1	0	4	1	18	11	10	7	21	14	12
No. of rRNAs	2	2	2	2	2	2	2	2	2	2	2	2	2	2	2	2	2
No. of tRNAs	23	22	23	23	22	20	27	21	24	22	21	23	24	24	24	31	23

## Sheet: Table S2
Table S2 Annotation and characterization of the two Filobasidium mitogenomes
Filobasidium wieringae							Filobasidium globisporum
Gene	Start	Stop	Length	Strand	Intergenic nucleotides (bp)	Notes	Gene	Start	Stop	Length	Strand	Intergenic nucleotides (bp)	Notes
cox1	1	1584	1584	+	221		orf352	172	1230	1059	+		LAGLIDADG endonuclease
atp8	1806	1952	147	+	187		orf141	1553	1978	426	+		LAGLIDADG endonuclease
atp6	2140	2910	771	+	136		orf116	2140	2490	351	+		LAGLIDADG endonuclease
trnL(taa)	3047	3128	82	+	359		orf311	3050	3985	936	+		LAGLIDADG endonuclease
trnR(tct)	3488	3560	73	+	50		orf297	4155	5048	894	+		LAGLIDADG endonuclease
trnQ(ttg)	3611	3683	73	+	57		orf333	5724	6725	1002	+		LAGLIDADG endonuclease
trnK(ttt)	3741	3813	73	+	43		orf125	7184	7561	378	+		LAGLIDADG endonuclease
trnS(gct)	3857	3940	84	+	780		orf101	8956	9261	306	+		hypothetical protein
nad1	5707	4721	987	-	104		orf229	9439	10128	690	+		GIY endonuclease
cox2	6810	5812	999	-	185		orf121	10196	10561	366	+		GIY endonuclease
exon1	6810	6591	220	-			orf338	10639	11655	1017	+		GIY endonuclease
exon2	6350	5812	539	-			cox1	1	12606	12606	+	257
intron1	6590	6351	240	-		Group I(derived)	exon1	1	170	170	+
trnV(tac)	7066	6996	71	-	25		exon2	1453	1552	100	+
trnR(tcg)	7163	7092	72	-	174		exon3	2711	3049	339	+
nad3	7724	7338	387	-	-1		exon4	4059	4152	94	+
nad2	9271	7724	1548	-	283		exon5	5626	5723	98	+
nad5	11573	9555	2019	-	-1		exon6	6781	6840	60	+
nad4L	11839	11573	267	-	200		exon7	8108	8270	163	+
trnD(gtc)	12112	12040	73	-	801		exon8	9265	9291	27	+
rns	14264	12914	1351	-	131		exon9	10571	10638	68	+
trnG(tcc)	14467	14396	72	-	36		exon10	11901	12062	162	+
trnW(cca)	14574	14504	71	-	38		exon11	12304	12606	303	+
trnL(tag)	14693	14613	81	-	69		intron1	171	1452	1282	+		Group I(derived)
atp9	15187	14763	425	-	174		intron2	1553	2710	1158	+		Group I(derived)
exon1	15187	15033	155	-			intron3	3050	4058	1009	+		Group IB
exon2	14829	14763	67	-			intron4	4153	5625	1473	+		Group ID
intron1	15032	14830	203	-		Group I(derived)	intron5	5724	6780	1057	+		Group IB
trnT(tgt)	15433	15362	72	-	16		intron6	6841	8107	1267	+		Group IB
trnE(ttc)	15520	15450	71	-	95		intron7	8271	9264	994	+		Group IB(3')
trnM(cat)	15686	15616	71	-	29		intron8	9292	10570	1279	+
cob	17370	15716	1655	-	272		intron9	10639	11900	1262	+		Group I(derived)
exon1	17370	17170	201	-			intron10	12063	12303	241	+		Group I(derived)
exon2	16978	16690	289	-			atp8	12864	13010	147	+	180
exon3	16425	15716	710	-			atp6	13191	13961	771	+	154
intron1	17169	16979	191	-		Group I(derived)	trnL(taa)	14116	14198	83	+	21
intron2	16689	16426	264	-			nad2	14220	15824	1605	+	-1
trnI(gat)	17714	17643	72	-	129		nad3	15824	16225	402	+	151
nad6	18461	17844	618	-	268		trnA(tgc)	16377	16447	71	+	48
trnN(gtt)	18800	18730	71	-	71		trnF(gaa)	16496	16568	73	+	59
trnP(tgg)	18943	18872	72	-	590		trnY(gta)	16628	16708	81	+	67
rnl	22886	19534	3353	-	100		trnS(tga)	16776	16860	85	+	274
exon1	22886	21110	1777	-			cox3	17135	19333	2199	+	55
exon2	20916	20414	503	-			exon1	17135	17765	631	+
exon3	20188	20134	55	-			exon2	18033	18154	122	+
exon4	19934	19534	401	-			exon3	19277	19333	57	+
intron1	21109	20917	193	-		Group I(derived)	intron1	17766	18032	267	+		Group I(derived)
intron2	20413	20189	225	-		Group I(derived)	intron2	18155	19276	1122	+		Group I(derived)
intron3	20133	19935	199	-		Group IB	orf271	18461	19276	816	+		LAGLIDADG endonuclease
rps3	23703	22987	717	-	139		trnH(gtg)	19389	19460	72	+	56
trnM(cat)	23915	23843	73	-	39		rnpB	19517	19703	187	+	118
rnpB	24147	23955	193	-	50		trnM(cat)	19822	19894	73	+	178
trnH(gtg)	24269	24198	72	-	46		rps3	20073	20846	774	+	117
cox3	25125	24316	810	-	217		rnl	20964	29366	8403	+	667
trnS(tga)	25428	25343	86	-	73		exon1	20964	21538	575	+
trnY(gta)	25583	25502	82	-	45		exon2	21895	23091	1197	+
trnF(gaa)	25701	25629	73	-	30		exon3	23357	23483	127	+
trnA(tgc)	25802	25732	71	-	160		exon4	25434	25834	401	+
nad4	27411	25963	1449	-	450		exon5	26062	26202	141	+
							exon6	27517	27536	20	+
							exon7	29056	29366	311	+
							intron1	21539	21894	356	+
							intron2	23092	23356	265	+		Group I(derived)
							intron3	23484	25433	1950	+		Group II
							intron4	25835	26061	227	+		Group I(derived)
							intron5	26203	27516	1314	+
							intron6	27537	29055	1519	+
							orf272	24205	25023	819	+		LAGLIDADG endonuclease
							orf234	26542	27246	705	+		LAGLIDADG endonuclease
							orf283	27709	28560	852	+		GIY endonuclease
							trnP(tgg)	30034	30105	72	+	107
							trnN(gtt)	30213	30283	71	+	222
							nad6	30506	31123	618	+	117
							trnI(gat)	31241	31312	72	+	264
							orf266	31982	32782	801	+		LAGLIDADG endonuclease
							orf307	33436	34359	924	+		GIY endonuclease
							orf239	34782	35501	720	+		LAGLIDADG endonuclease
							orf304	35943	36857	915	+		LAGLIDADG endonuclease
							cob	31577	38653	7077	+	-19
							exon1	31577	31777	201	+
							exon2	33244	33435	192	+
							exon3	34746	34781	36	+
							exon4	35880	35940	61	+
							exon5	37131	37446	316	+
							exon6	37666	38653	988	+
							intron1	31778	33243	1466	+		Group IB
							intron2	33436	34745	1310	+		Group ID
							intron3	34782	35879	1098	+		Group ID
							intron4	35941	37130	1190	+		Group I(derived)
							intron5	37447	37665	219	+		Group I(derived)
							orf201	38635	39240	606	+	504	hypothetical protein
							trnM(cat)	39745	39815	71	+	84
							trnE(ttc)	39900	39970	71	+	115
							trnT(tgt)	40086	40158	73	+	220
							orf411	40379	41614	1236	+	835	GIY endonuclease
							atp9	42450	43139	690	+	965
							exon1	42450	42604	155	+
							exon2	42843	42869	27	+
							exon3	43100	43139	40	+
							intron1	42605	42842	238	+
							intron2	42870	43099	230	+		Group I(derived)
							trnL(tag)	44105	44186	82	+	276
							orf359	44463	45542	1080	+	446	GIY endonuclease
							trnW(cca)	45989	46060	72	+	416
							orf179	46477	47016	540	+	423	GIY endonuclease
							trnG(tcc)	47440	47512	73	+	146
							rns	47659	50585	2927	+	316
							exon1	47659	48310	652	+
							exon2	49887	50585	699	+
							intron1	48311	49886	1576	+		Group II
							orf166	48939	49439	501	+		LAGLIDADG endonuclease
							trnD(gtc)	50902	50974	73	+	269
							nad4L	51244	51510	267	+	-1
							orf159	52131	52610	480	+		LAGLIDADG endonuclease
							orf359	54078	55157	1080	+		GIY endonuclease
							orf513	57014	58555	1542	+		GIY endonuclease
							nad5	51510	59403	7894	+	1291
							exon1	51510	51926	417	+
							exon2	53071	53370	300	+
							exon3	55356	55638	283	+
							exon4	55891	56071	181	+
							exon5	58557	59403	847	+
							intron1	51927	53070	1144	+		Group IB
							intron2	53371	55355	1985	+		Group I(derived)
							intron3	55639	55890	252	+
							intron4	56072	58556	2485	+
							trnS(gct)	60778	60695	84	-	46
							trnK(ttt)	60897	60825	73	-	103
							trnQ(ttg)	61073	61001	73	-	164
							nad1	62488	61238	1251	-	164
							exon1	62488	61606	883	-
							exon2	61341	61238	104	-
							intron1	61605	61342	264	-		Group I(derived)
							orf307	64042	63119	924	-		GIY endonuclease
							orf222	65915	65247	669	-		LAGLIDADG endonuclease
							orf198	67159	66563	597	-		LAGLIDADG endonuclease
							cox2	67762	62653	5110	-	203
							exon1	67762	67543	220	-
							exon2	67263	67160	104	-
							exon3	65966	65918	49	-
							exon4	64871	64648	224	-
							exon5	64427	64354	74	-
							exon6	62740	62653	88	-
							intron1	67542	67264	279	-		Group I(derived)
							intron2	67159	65967	1193	-		Group IB
							intron3	65917	64872	1046	-
							intron4	64647	64428	220	-		Group IA(5')
							intron5	64353	62741	1613	-		Group I(derived)
							trnV(tac)	68036	67966	71	-	42
							trnR(tcg)	68150	68079	72	-	201
							orf111	68895	68560	336	-		hypothetical protein
							orf106	69320	69000	321	-		hypothetical protein
							orf168	69934	69428	507	-		hypothetical protein
							nad4	71254	68352	2903	-	529
							exon1	71254	69937	1318	-
							exon2	68485	68352	134	-
							intron1	69936	68486	1451	-

## Sheet: Table S3
Table S3 Core protein coding gene information of the two Filobasidium species
Species	Gene	Position	GC content	AT skew	GC skew	Length	Ka/Ks
Filobasidium wieringae	atp6	2140-2910	39.82	-0.0604852	-0.263687	771	0.0376518
Filobasidium globisporum	atp6	13191-13961	40.34	-0.0130741	-0.260288	771
Filobasidium wieringae	atp8	1806-1952	36.05	-0.0850798	-0.320943	147	0.046332
Filobasidium globisporum	atp8	12864-13010	36.73	-0.118242	-0.296135	147
Filobasidium wieringae	atp9	15187-15033,14829-14763	45.95	0.0166482	-0.117737	222	0.0776119
Filobasidium globisporum	atp9	42450-42604,42843-42869,43100-43139	45.05	-0.0327511	-0.140067	222
Filobasidium wieringae	cob	17370-17170,16978-16690,16425-15716	41.83	-0.00859697	-0.171408	1200	1.13047
Filobasidium globisporum	cob	31577-31777,33244-33435,34746-34781,35880-35940,37131-37446,37666-38653	41.97	-0.0298122	-0.173892	1794
Filobasidium wieringae	cox1	1-1584	42.87	-0.0453352	-0.14279	1584	0.0803836
Filobasidium globisporum	cox1	1-170,1453-1552,2711-3049,4059-4152,5626-5723,6781-6840,8108-8270,9265-9291,10571-10638,11901-12062,12304-12606	43.43	-0.053562	-0.133778	1584
Filobasidium wieringae	cox2	6810-6591,6350-5812	41.63	-0.0113091	-0.101129	759	3.98675
Filobasidium globisporum	cox2	67762-67543,67263-67160,65966-65918,64871-64648,64427-64354,62740-62653	41.63	0.0248415	-0.0823925	759
Filobasidium wieringae	cox3	25125-24316	44.69	-0.0312782	-0.14925	810	0.0587685
Filobasidium globisporum	cox3	17135-17765,18033-18154,19277-19333	43.58	0.00212691	-0.173015	810
Filobasidium wieringae	nad1	5707-4721	40.93	-0.145759	-0.143416	987	0.0738016
Filobasidium globisporum	nad1	62488-61606,61341-61238	40.43	-0.129238	-0.152895	987
Filobasidium wieringae	nad2	9271-7724	38.11	-0.0625303	-0.183106	1548	0.274408
Filobasidium globisporum	nad2	14220-15824	41.31	-0.0574203	-0.197773	1605
Filobasidium wieringae	nad3	7724-7338	39.79	-0.158804	-0.155779	387	0.0437532
Filobasidium globisporum	nad3	15824-16225	43.28	-0.026274	-0.137907	402
Filobasidium wieringae	nad4	27411-25963	39.27	-0.0976453	-0.184619	1449	0.0785807
Filobasidium globisporum	nad4	71254-69937,68485-68352	41.05	-0.100407	-0.171255	1452
Filobasidium wieringae	nad4L	11839-11573	32.96	-0.106205	-0.0455097	267	0.053791
Filobasidium globisporum	nad4L	51244-51510	32.58	-0.0888592	-0.0573796	267
Filobasidium wieringae	nad5	11573-9555	41.11	-0.126847	-0.125274	2019	0.0484709
Filobasidium globisporum	nad5	51510-51926,53071-53370,55356-55638,55891-56071,58557-59403	42.41	-0.126736	-0.116246	2028
Filobasidium wieringae	nad6	18461-17844	38.03	-0.0861568	-0.132036	618	0.183565
Filobasidium globisporum	nad6	30506-31123	40.13	-0.108067	-0.177468	618
Filobasidium wieringae	rps3	23703-22987	36.68	0.167404	-0.117775	717	0.940511
Filobasidium globisporum	rps3	20073-20846	43.54	0.13	0.09	774

## Sheet: Table S4
Table S4 Start and stop codons analysis of 17 species from Agaricomycotina, Pucciniomycotina and Ustilaginomycotina
Species	atp6		atp8		atp9		cob		cox1		cox2		cox3		nad1		nad2		nad3		nad4		nad4L		nad5		nad6		rps3
	start	stop	start	stop	start	stop	start	stop	start	stop	start	stop	start	stop	start	stop	start	stop	start	stop	start	stop	start	stop	start	stop	start	stop	start	stop
Filobasidium wieringae	ATG	TAG	ATG	TAA	ATG	TAG	ATG	TAA	ATG	TAA	ATG	TAA	ATG	TAA	ATG	TAA	ATG	TAA	ATG	TAA	ATG	TAA	ATG	TAA	ATG	TAA	ATG	TAA	ATG	TAA
Filobasidium globisporum	ATG	TAG	ATG	TAA	ATG	TAA	ATG	TAG	ATG	TAA	ATG	TAG	ATG	TAA	ATG	TAA	ATG	TAA	ATG	TAA	ATG	TAG	ATG	TAA	ATG	TAG	ATG	TAA	ATG	TAA
Hannaella oryzae	ATG	TAG	ATG	TAG	ATG	TAG	ATG	TAA	ATG	TAG	ATG	TAA	ATG	TAG	ATG	TAG	ATG	TAA	ATG	TAA	ATG	TAG	ATG	TAA	ATG	TAA	ATG	TAG	ATG	TAA
Tremella fuciformis	ATG	TAA	ATG	TAG	ATG	TAA	ATG	TAA	ATG	TAA	ATG	TAG	ATG	TAA	ATG	TAA	ATG	TAA	ATG	TAA	ATG	TAA	ATG	TAA	ATG	TAA	ATG	TAG	ATG	TAA
Cryptococcus gattii	ATG	TAA	ATG	TAA	ATG	TAA	ATG	TAA	ATG	TAA	ATG	TAA	ATG	TAA	ATG	TAG	ATG	TAA	ATG	TAA	ATG	TAA	ATG	TAA	ATG	TAA	ATG	TAA	ATG	TAA
Cryptococcus neoformans	ATG	TAA	ATG	TAA	ATG	TAA	ATG	TAA	ATG	TAA	ATG	TAA	ATG	TAA	ATG	TAG	ATG	TAA	ATG	TAA	ATG	TAA	ATG	TAA	ATG	TAA	ATG	TAA	ATG	TAG
Cryptococcus amylolentus	ATG	TAA	ATG	TAG	ATG	TAA	ATG	TAG	ATG	TAG	ATG	TAG	ATG	TAA	ATG	TAA	ATG	TAA	ATG	TAA	ATG	TAA	ATG	TAA	ATG	TAA	ATG	TAA	ATG	TAA
Cryptococcus floricola	ATG	TAA	ATG	TAA	ATG	TAG	ATG	TAG	ATG	TAG	ATG	TAA	ATG	TAA	ATG	TAA	ATG	TAA	ATG	TAA	ATG	TAA	ATG	TAA	ATG	TAA	ATG	TAA	ATG	TAG
Trichosporon asahii	ATG	TAA	ATG	TAA	ATG	TAA	ATG	TAG	ATG	TAA	ATG	TAG	ATG	TAA	ATG	TAA	ATG	TAA	ATG	TAA	ATG	TAA	ATG	TAA	ATG	TAA	ATG	TAA	ATG	TAA
Jaminaea angkorensis	ATG	TAA	ATG	TAA	ATG	TAA	ATG	TAA	ATG	TAA	TTG	TAA	ATG	TAA	ATG	TAA	ATG	TAA	ATG	TAG	ATG	TAA	ATG	TAA	ATG	TAG	ATG	TAA	TTG	TAA
Ustilago bromivora	ATG	TAA	ATG	TAA	ATG	TAA	ATG	TAA	GTG	TAA	ATG	TAA	ATG	TAG	ATG	TAA	ATG	TAA	ATG	TAG	ATG	TAA	ATG	TAA	ATG	TAG	ATG	TAG	ATG	TAA
Ustilago maydis	ATG	TAA	ATG	TAG	ATG	TAA	ATG	TAA	GTG	TAG	ATG	TAA	ATG	TAA	ATG	TAA	GTG	TAA	ATG	TAG	ATG	TAA	ATG	TAA	ATG	TAG	ATG	TAA	ATG	TAA
Tilletia indica	ATG	TAA	ATG	TAA	ATG	TAA	ATG	TAG	ATG	TAA	ATG	TAA	ATG	TAA	ATG	TAA	ATG	TAA	ATG	TAA	ATG	TAA	ATG	TAG	ATG	TAA	ATG	TAG	ATG	TAG
Tilletia walkeri	ATG	TAA	ATG	TAA	ATG	TAG	ATG	TAG	ATG	TAA	ATG	TAA	ATG	TAA	ATG	TAA	ATG	TAA	ATG	TAA	ATG	TAA	ATG	TAG	ATG	TAA	ATG	TAG	ATG	TAG
Microbotryum cf. violaceum	ATG	TAG	ATG	TAG	ATG	TAG	ATG	TAA	ATG	TAA	ATG	TAA	ATG	TAA	ATG	TAA	ATG	TAA	ATG	TAA	ATG	TAA	ATG	TAA	ATG	TAA	ATG	TAA	ATG	TAA
Microbotryum lychnidis dioicae	ATG	TAG	ATG	TAG	ATG	TAG	ATG	TAA	ATG	TAA	ATG	TAA	ATG	TAA	ATG	TAA	ATG	TAA	ATG	TAG	ATG	TAA	ATG	TAA	ATG	TAG	ATG	TAA	ATG	TAA
Rhodotorula mucilaginosa	ATG	TAA	ATG	TAA	ATG	TAG	ATG	TAA	ATG	TAG	ATG	TAA	ATG	TAA	ATG	TAA	ATG	TAA	ATG	TAA	ATG	TAG	ATG	TAG	ATG	TAG	ATG	TAA	ATG	TAA

## Sheet: Table S5
Table S5 Local BLAST analysis of the Filobasidium mitogenomes against themselves
Species	Identitie (%)	Aligned length (bp)	Mismatched bases (bp)	Gaps (bp)	from	to	from	to	evalue
Filobasidium globisporum	71.655	695	193	3	58579	59271	56094	56786	2.4e-98
Filobasidium globisporum	71.655	695	193	3	56094	56786	58579	59271	2.4e-98
Filobasidium globisporum	86.061	165	23	0	69801	69965	68362	68526	1.73e-49
Filobasidium globisporum	86.061	165	23	0	68362	68526	69801	69965	1.73e-49
Filobasidium globisporum	85.484	124	14	3	35627	35748	34476	34597	4.96e-31
Filobasidium globisporum	85.484	124	14	3	34476	34597	35627	35748	4.96e-31
Filobasidium globisporum	90	80	7	1	41613	41691	20773	20852	6.89e-23
Filobasidium globisporum	90.667	75	6	1	20778	20852	41618	41691	2.93e-21
Filobasidium globisporum	76.984	126	25	1	34477	34602	5361	5482	3.57e-20
Filobasidium globisporum	76.984	126	25	1	5361	5482	34477	34602	3.57e-20
Filobasidium globisporum	86.667	60	8	0	19273	19332	18444	18503	4.07e-13
Filobasidium globisporum	86.667	60	8	0	18444	18503	19273	19332	4.07e-13
Filobasidium globisporum	95.455	44	2	0	59394	59437	52885	52842	1.42e-12
Filobasidium globisporum	95.455	44	2	0	52842	52885	59437	59394	1.42e-12
Filobasidium globisporum	90.385	52	4	1	49813	49864	25358	25408	1.73e-11
Filobasidium globisporum	90.385	52	4	1	25358	25408	49813	49864	1.73e-11

## Sheet: Table S6
Table S6 Tandem repeats detected in the mitogenomes of Filobasidium using the online program Tandem Repeats Finder
Species	Indices	Period Size	Copy Number	Consensus Size	Percent Matches	Percent Indels	Score	Entropy (0-2)	Repeat motif
Filobasidium wieringae	9484--9543	22	2.7	22	92	0	102	1.85	TTTAATGGTAGACAGGGAGAAC
Filobasidium wieringae	26668--26704	18	2.2	17	86	13	51	1.9	TAGAATAATGATCCAGC
Filobasidium globisporum	29798--29863	8	8.3	8	100	0	132	1.4	CCCATTTT
Filobasidium globisporum	30167--30200	15	2.2	16	89	5	52	1.01	GGAAAAAAAGAAAATA

## Sheet: Table S7
Table S7 Species, and GenBank accession number used for phylogenetic analysis in this study
ID	Species	GenBank accession number	Order	Family
Apsi	Austropuccinia psidii	MN018834	Pucciniales	Sphaerophragmiaceae
Pmei	Phakopsora meibomiae	GQ338834		Phakopsoraceae
Ppac	Phakopsora pachyrhizi	GQ332420
Abis	Agaricus bisporus	JX271275	Agaricales	Agaricaceae
Ccin	Coprinopsis cinerea	NW_003307477		Psathyrellaceae
Lame	Laccaria amethystina	MK697669		Hydnangiaceae
Lbic	Laccaria bicolor	MK697670
Ldec	Lyophyllum decastes	MH447974		Lyophyllaceae
Lshi	Lyophyllum shimeji	MH447975
Tmat	Tricholoma matsutake	JX985789		Tricholomataceae
Abor	Armillaria borealis	MH407470		Physalacriaceae
Asol	Armillaria solidipes	MH660713
Dtab	Desarmillaria tabescens	MH823225		Agaricales incertae sedis
Asin	Armillaria sinapina	MH282847		Physalacriaceae
Fvel	Flammulina velutipes	JF799107
Ledo	Lentinula edodes	AB697988		Omphalotaceae
Mper	Moniliophthora perniciosa	AY376688		Marasmiaceae
Mror	Moniliophthora roreri	HQ259115
Scom	Schizophyllum commune	AF402141		Schizophyllaceae
Pcit	Pleurotus citrinopileatus	MG017444		Pleurotaceae
Pery	Pleurotus eryngii	KX827267
Post	Pleurotus ostreatus	EF204913
Ppla	Pleurotus platypus	MG017445
Hrus	Hygrophorus russula	MH643589		Hygrophoraceae
Rsal	Rhizopogon salebrosus	MH794152	Boletales	Rhizopogonaceae
Rvin	Rhizopogon vinicolor	MH794153
Pinv	Paxillus involutus	MK993563		Paxillaceae
Prub	Paxillus rubicundulus	MK993564
Hcor	Hericium coralloides	KY007042	Russulales	Hericiaceae
Ldel	Lactarius deliciosus	MH319478		Russulaceae
Lhat	Lactarius hatsudake	MH319475
Lhyg	Lactarius hygrophoroides	MH319477
Lpip	Lactarius piperatus	MH319479
Lvol	Lactarius volemus	MH319474
Rabi	Russula abietina	MH138073
Rlep	Russula lepida	MH138075
Rcom	Russula compacta	MH138072
Rfoe	Russula foetens	MH138074
Rvir	Russula virecsens	MH138076
Hirr	Heterobasidion irregulare	KF957635		Bondarzewiaceae
Fpal	Fomitopsis palustris	AP017926	Polyporales	Fomitopsidaceae
Lsul	Laetiporus sulphureus	MG519331		Laetiporaceae
Prad	Phlebia radiata	HE613568		Meruliaceae
Gapp	Ganoderma applanatum	KR109212		Polyporaceae
Gleu	Ganoderma leucocontextum	MH252534
Gtsu	Ganoderma tsugae	MH252533
Gcal	Ganoderma calidophilum	MH252535
Gluc	Ganoderma lucidum	KC763799
Gmer	Ganoderma meredithae	KP410262
Gsin	Ganoderma sinense	KF673550
Tcin	Trametes cingulata	GU723273
Thir	Trametes hirsuta	MG775432
Csul	Coniferiporia sulphurascens	MK623260	Hymenochaetales	Hymenochaetaceae
Fmed	Fomitiporia mediterranea	MK623258
Ssan	Sanghuangporus sanghuang	MG149786
Plam	Phellinus lamaoensis	MK623259
Spar	Schizopora paradoxa	MK623261		Schizoporaceae
Tflo	Turbinellus floccosus	MN623377	Gomphales	Gomphaceae
Capp	Cantharellus appalachiensis	MG602716	Cantharellales	Cantharellaceae
Ccib	Cantharellus cibarius	KC573037
Clut	Cantharellus lutescens	MG602719
Rsol	Rhizoctonia solani	KC352446		Ceratobasidiaceae
Cgat	Cryptococcus gattii	CP025773	Tremellales	Cryptococcaceae
Cneo	Cryptococcus neoformans	AY101381
Camy	Cryptococcus amylolentus	CP034275
Cflo	Cryptococcus floricola	CM016943
Hory	Hannaella oryzae	MH732752		Bulleribasidiaceae
Tfuc	Tremella fuciformis	MF422647		Tremellaceae
Tasa	Trichosporon asahii	JH925097	Trichosporonales	Trichosporonaceae
Fwie	Filobasidium wieringae	MW039344	Filobasidiales	Filobasidiaceae
Fglo	Filobasidium globisporum	MW039345
Mvio	Microbotryum cf. violaceum	KC285587	Microbotryales	Microbotryaceae
Mlyc	Microbotryum lychnidis-dioicae	KC285586
Rmuc	Rhodotorula mucilaginosa	MF694646	Sporidiobolales	Sporidiobolaceae
Jang	Jaminaea angkorensis	KC628747	Microstromatales	/
Ubro	Ustilago bromivora	LT558140	Ustilaginales	Ustilaginaceae
Umay	Ustilago maydis	DQ157700
Tind	Tilletia indica	DQ993184	Tilletiales	Tilletiaceae
Twal	Tilletia walkeri	EF536375
